# Supplementary material for: Lipidomics and Transcriptome Reveal the Effects of Feeding Systems on Fatty Acids in Yak’s Meat
Source: Foods. 2022 Aug 26;11(17):2582. doi: 10.3390/foods11172582 (PMC9455248; doi:10.3390/foods11172582)
Supplement: Supplementary file 1 [file foods-11-02582-s001.zip]

Archive with 1 entries (1 files):
- foods-1851350-supplementary.htm
